# Supplementary material for: The influence of chalk grasslands on butterfly phenology and ecology
Source: Ecol Evol. 2021 Oct 7;11(21):14521–39. doi: 10.1002/ece3.8111 (PMC8571638; doi:10.1002/ece3.8111)
Supplement: Supplementary file 1 — Supplementary Material [file ECE3-11-14521-s001.csv]

Site Name	Code	UKBMS Site Number
Aston Rowant (N)	ARN	29
Aston Rowant (S)	ARS	30
Aston Upthorpe Downs	AU	1312
Bowdown	B	1311
Coombe Hill	CH	1309
Crabtree	C	1050
Dancersend	D	1323
Howbery Park	HP	1314
Lardon Chase	LC	1321
Little Wittenham	LW	1310
Moor Copse	MC	1319
Pamber Forest	PF	1024
Swyncombe Downs	SD	1322
The Crong	TC	1318
Wytham Woods	WW	994
