# Supplementary material for: The influence of chalk grasslands on butterfly phenology and ecology
Source: Ecol Evol. 2021 Oct 7;11(21):14521–39. doi: 10.1002/ece3.8111 (PMC8571638; doi:10.1002/ece3.8111)
Supplement: Supplementary file 2 — Supplementary Material [file ECE3-11-14521-s002.csv]

site	year	day number	weekly fitted count
1	1976	4	0.000000002040000000
1	1976	11	0.000000015600000000
1	1976	20	0.000000214000000000
1	1976	25	0.000000918000000000
1	1976	200	0.000013200000000000
1	1976	35	0.000016800000000000
1	1976	36	0.000022500000000000
1	1976	193	0.000047000000000000
1	1976	186	0.000167122000000000
1	1976	180	0.000495335000000000
1	1976	47	0.000552109000000000
1	1976	173	0.001759341000000000
1	1976	54	0.004229549000000000
1	1976	165	0.007484337000000000
1	1976	60	0.024215075000000000
1	1976	156	0.038064919000000000
1	1976	153	0.065389698000000000
1	1976	68	0.247433911000000000
1	1976	145	0.271823718000000000
1	1976	71	0.590085995000000000
1	1976	138	0.876808179000000000
1	1976	128	3.917116285000000000
1	1976	120	12.810709280000000000
1	1976	83	13.431278840000000000
1	1976	117	16.956089960000000000
1	1976	85	19.728984600000000000
1	1976	112	21.963703120000000000
1	1976	104	22.649282830000000000
1	1976	93	36.445925570000000000
2	1976	4	0.000041900000000000
2	1976	11	0.000116354000000000
2	1976	17	0.000279364000000000
2	1976	20	0.000432878000000000
2	1976	25	0.000898161000000000
2	1976	200	0.001717338000000000
2	1976	35	0.003866460000000000
2	1976	193	0.004097505000000000
2	1976	36	0.004474117000000000
2	1976	186	0.009775790000000000
2	1976	44	0.014381531000000000
2	1976	180	0.020594364000000000
2	1976	172	0.055566268000000000
2	1976	54	0.061838640000000000
2	1976	58	0.110744532000000000
2	1976	165	0.132138186000000000
2	1976	65	0.306087792000000000
2	1976	156	0.399601832000000000
2	1976	71	0.726040132000000000
2	1976	151	0.734425614000000000
2	1976	145	1.504777800000000000
2	1976	79	2.225019890000000000
2	1976	134	5.194496995000000000
2	1976	86	5.486481135000000000
2	1976	128	9.417262038000000000
2	1976	124	13.184231170000000000
2	1976	97	16.311190850000000000
2	1976	117	20.575973420000000000
2	1976	104	24.384912030000000000
2	1976	112	24.996133280000000000
3	1976	4	0.000166183000000000
3	1976	11	0.000499286000000000
3	1976	18	0.001500072000000000
3	1976	200	0.003322914000000000
3	1976	25	0.004506857000000000
3	1976	193	0.007641336000000000
3	1976	32	0.013540484000000000
3	1976	186	0.017571261000000000
3	1976	39	0.040681127000000000
3	1976	176	0.057715569000000000
3	1976	172	0.092850913000000000
3	1976	167	0.168152545000000000
3	1976	49	0.195840305000000000
3	1976	52	0.313794068000000000
3	1976	156	0.617876928000000000
3	1976	151	1.110921398000000000
3	1976	61	1.288004443000000000
3	1976	146	1.984948361000000000
3	1976	66	2.809910192000000000
3	1976	135	6.816982314000000000
3	1976	74	9.539484970000000000
3	1976	131	10.421351500000000000
3	1976	124	21.027891080000000000
3	1976	83	33.300032320000000000
3	1976	117	40.090644730000000000
3	1976	87	52.300665980000000000
3	1976	109	73.116566990000000000
3	1976	95	89.420758270000000000
3	1976	102	96.296991210000000000
4	1976	4	0.000000000000000222
4	1976	11	0.000000000000004820
4	1976	17	0.000000000000102000
4	1976	20	0.000000000000467000
4	1976	25	0.000000000005920000
4	1976	29	0.000000000045200000
4	1976	200	0.000000000420000000
4	1976	35	0.000000000953000000
4	1976	36	0.000000001580000000
4	1976	37	0.000000002630000000
4	1976	193	0.000000005600000000
4	1976	43	0.000000055500000000
4	1976	186	0.000000074600000000
4	1976	44	0.000000092200000000
4	1976	47	0.000000423000000000
4	1976	181	0.000000475000000000
4	1976	178	0.000001440000000000
4	1976	50	0.000001940000000000
4	1976	51	0.000003230000000000
4	1976	173	0.000009160000000000
4	1976	172	0.000013300000000000
4	1976	54	0.000014800000000000
4	1976	58	0.000113200000000000
4	1976	61	0.000519734000000000
4	1976	162	0.000535811000000000
4	1976	161	0.000775671000000000
4	1976	160	0.001122903000000000
4	1976	159	0.001625558000000000
4	1976	156	0.004930629000000000
4	1976	67	0.010954348000000000
4	1976	153	0.014946772000000000
4	1976	68	0.018205287000000000
4	1976	69	0.030253256000000000
4	1976	70	0.050263915000000000
4	1976	149	0.065334306000000000
4	1976	71	0.083470876000000000
4	1976	147	0.136136379000000000
4	1976	72	0.138517308000000000
4	1976	146	0.196142360000000000
4	1976	145	0.282032622000000000
4	1976	75	0.622401654000000000
4	1976	76	1.016657582000000000
4	1976	141	1.122238737000000000
4	1976	139	2.060804490000000000
4	1976	79	4.217974965000000000
4	1976	135	5.381412174000000000
4	1976	133	7.588284182000000000
4	1976	132	8.677891501000000000
4	1976	127	12.712436150000000000
4	1976	126	13.536949140000000000
4	1976	82	15.503410760000000000
4	1976	124	17.154509760000000000
4	1976	83	22.910820660000000000
4	1976	110	41.271402490000000000
4	1976	120	41.820249390000000000
4	1976	85	43.072769400000000000
4	1976	106	43.932875520000000000
4	1976	104	48.175906710000000000
4	1976	103	48.283024030000000000
4	1976	99	49.804159700000000000
4	1976	112	50.692316070000000000
4	1976	98	51.599908290000000000
4	1976	97	54.786141550000000000
4	1976	86	54.960151730000000000
4	1976	113	60.176744690000000000
4	1976	96	61.019756510000000000
4	1976	114	68.751346080000000000
4	1976	118	69.537278940000000000
4	1976	117	78.421915600000000000
4	1976	93	85.326075470000000000
4	1976	89	86.046503430000000000
4	1976	92	90.878295740000000000
4	1976	90	90.901461500000000000
5	1976	4	0.000000000021800000
5	1976	11	0.000000000245000000
5	1976	18	0.000000002760000000
5	1976	25	0.000000031100000000
5	1976	29	0.000000124000000000
5	1976	36	0.000001400000000000
5	1976	200	0.000003980000000000
5	1976	44	0.000022300000000000
5	1976	193	0.000023400000000000
5	1976	47	0.000062900000000000
5	1976	186	0.000137335000000000
5	1976	54	0.000709190000000000
5	1976	178	0.001038777000000000
5	1976	58	0.002830061000000000
5	1976	172	0.004737414000000000
5	1976	61	0.007990322000000000
5	1976	165	0.027805681000000000
5	1976	67	0.063644403000000000
5	1976	68	0.089922809000000000
5	1976	160	0.098308577000000000
5	1976	159	0.126529965000000000
5	1976	70	0.179403014000000000
5	1976	71	0.253248529000000000
5	1976	156	0.269274183000000000
5	1976	153	0.568451370000000000
5	1976	75	0.992752690000000000
5	1976	76	1.388579041000000000
5	1976	149	1.483621951000000000
5	1976	146	2.867564158000000000
5	1976	145	3.508622648000000000
5	1976	79	3.691876250000000000
5	1976	141	6.966747371000000000
5	1976	139	9.126587775000000000
5	1976	82	9.238294806000000000
5	1976	83	12.338041800000000000
5	1976	135	13.833090490000000000
5	1976	133	16.356309300000000000
5	1976	132	17.571304850000000000
5	1976	85	21.314704050000000000
5	1976	127	23.580855370000000000
5	1976	126	25.175407120000000000
5	1976	86	27.354636790000000000
5	1976	99	36.150599040000000000
5	1976	106	36.820383330000000000
5	1976	104	37.660027430000000000
5	1976	97	37.877222900000000000
5	1976	110	38.080481180000000000
5	1976	96	39.953135170000000000
5	1976	120	41.512887070000000000
5	1976	112	42.324155940000000000
5	1976	113	45.046607700000000000
5	1976	114	47.631855040000000000
5	1976	93	48.426468950000000000
5	1976	118	48.430161060000000000
5	1976	117	50.189532820000000000
5	1976	92	51.055501820000000000
5	1976	90	51.385644650000000000
6	1976	4	0.000000000001310000
6	1976	11	0.000000000017900000
6	1976	18	0.000000000244000000
6	1976	26	0.000000004850000000
6	1976	32	0.000000045600000000
6	1976	36	0.000000203000000000
6	1976	43	0.000002780000000000
6	1976	200	0.000025700000000000
6	1976	193	0.000103235000000000
6	1976	54	0.000169185000000000
6	1976	186	0.000414369000000000
6	1976	179	0.001662133000000000
6	1976	63	0.004879188000000000
6	1976	173	0.005458457000000000
6	1976	165	0.026429070000000000
6	1976	68	0.031542465000000000
6	1976	71	0.096304351000000000
6	1976	156	0.150040611000000000
6	1976	148	0.590795850000000000
6	1976	141	1.329110352000000000
6	1976	134	3.028604358000000000
6	1976	83	5.455685520000000000
6	1976	127	6.475598384000000000
6	1976	85	9.006063303000000000
6	1976	120	12.519825490000000000
6	1976	99	15.407763650000000000
6	1976	92	17.938703010000000000
6	1976	107	19.271775600000000000
6	1976	113	27.687133980000000000
7	1976	4	0.000000000271000000
7	1976	11	0.000000002410000000
7	1976	18	0.000000021400000000
7	1976	25	0.000000190000000000
7	1976	32	0.000001690000000000
7	1976	200	0.000006640000000000
7	1976	39	0.000015100000000000
7	1976	193	0.000025500000000000
7	1976	186	0.000097900000000000
7	1976	46	0.000134053000000000
7	1976	179	0.000375807000000000
7	1976	53	0.001192350000000000
7	1976	171	0.001748604000000000
7	1976	165	0.005537893000000000
7	1976	160	0.014461860000000000
7	1976	62	0.019802057000000000
7	1976	155	0.037695291000000000
7	1976	151	0.080741214000000000
7	1976	67	0.094248663000000000
7	1976	146	0.205816206000000000
7	1976	142	0.423531075000000000
7	1976	75	1.109413069000000000
7	1976	136	1.163494119000000000
7	1976	130	3.222700817000000000
7	1976	81	6.423527380000000000
7	1976	122	11.703923270000000000
7	1976	85	17.818370880000000000
7	1976	116	18.639505190000000000
7	1976	108	21.946978340000000000
7	1976	101	35.368715930000000000
7	1976	93	44.805937340000000000
8	1976	4	0.000013100000000000
8	1976	11	0.000053800000000000
8	1976	18	0.000220560000000000
8	1976	25	0.000904317000000000
8	1976	32	0.003707792000000000
8	1976	39	0.015202362000000000
8	1976	46	0.062331560000000000
8	1976	200	0.104851340000000000
8	1976	53	0.255568100000000000
8	1976	193	0.272566274000000000
8	1976	186	0.705495521000000000
8	1976	60	1.047870303000000000
8	1976	179	1.795045723000000000
8	1976	67	4.296463813000000000
8	1976	172	4.366601113000000000
8	1976	165	9.843188136000000000
8	1976	74	17.257582800000000000
8	1976	158	19.929197820000000000
8	1976	151	35.309395280000000000
8	1976	145	51.621401060000000000
8	1976	82	69.498250430000000000
8	1976	137	72.221470150000000000
8	1976	129	85.442023280000000000
8	1976	123	100.095141300000000000
8	1976	116	115.961172600000000000
8	1976	88	136.567527200000000000
8	1976	109	139.585414600000000000
8	1976	101	147.042528600000000000
8	1976	95	162.398909900000000000
9	1976	4	0.000007100000000000
9	1976	11	0.000034400000000000
9	1976	18	0.000166287000000000
9	1976	25	0.000804494000000000
9	1976	32	0.003892133000000000
9	1976	36	0.009581309000000000
9	1976	200	0.013043849000000000
9	1976	193	0.048953155000000000
9	1976	46	0.091088815000000000
9	1976	186	0.183619263000000000
9	1976	54	0.551357523000000000
9	1976	179	0.686867494000000000
9	1976	173	2.110648242000000000
9	1976	63	4.136455324000000000
9	1976	165	8.977767312000000000
9	1976	69	15.396351240000000000
9	1976	158	28.176275060000000000
9	1976	76	61.411871490000000000
9	1976	151	73.489725050000000000
9	1976	79	98.238170450000000000
9	1976	146	128.773951500000000000
9	1976	85	182.818227000000000000
9	1976	98	261.018574100000000000
9	1976	137	271.101062300000000000
9	1976	102	285.120713000000000000
9	1976	109	327.351135100000000000
9	1976	130	381.990365800000000000
9	1976	118	425.025197200000000000
9	1976	120	435.837917900000000000
10	1976	4	0.000000047100000000
10	1976	10	0.000000194000000000
10	1976	15	0.000000634000000000
10	1976	24	0.000005320000000000
10	1976	30	0.000022000000000000
10	1976	36	0.000090800000000000
10	1976	43	0.000475281000000000
10	1976	200	0.001714227000000000
10	1976	193	0.006460483000000000
10	1976	55	0.008107977000000000
10	1976	58	0.016475764000000000
10	1976	186	0.024330866000000000
10	1976	179	0.091311958000000000
10	1976	67	0.137759631000000000
10	1976	173	0.281392304000000000
10	1976	71	0.352548203000000000
10	1976	165	1.214191274000000000
10	1976	159	3.336096581000000000
10	1976	82	4.301751813000000000
10	1976	151	10.201731240000000000
10	1976	87	11.599298360000000000
10	1976	145	18.383135150000000000
10	1976	92	23.733065400000000000
10	1976	137	33.471894620000000000
10	1976	100	45.236395640000000000
10	1976	130	47.708853750000000000
10	1976	125	58.397018240000000000
10	1976	110	67.425612380000000000
10	1976	117	78.513522810000000000
12	1976	4	0.000000022600000000
12	1976	11	0.000000166000000000
12	1976	18	0.000001220000000000
12	1976	200	0.000003490000000000
12	1976	25	0.000008920000000000
12	1976	193	0.000014700000000000
12	1976	186	0.000062100000000000
12	1976	32	0.000065400000000000
12	1976	179	0.000262019000000000
12	1976	37	0.000271605000000000
12	1976	170	0.001667125000000000
12	1976	44	0.001992471000000000
12	1976	165	0.004659514000000000
12	1976	51	0.014608865000000000
12	1976	156	0.029575833000000000
12	1976	58	0.106645486000000000
12	1976	149	0.123524256000000000
12	1976	142	0.491273888000000000
12	1976	65	0.753472706000000000
12	1976	135	1.538405251000000000
12	1976	128	2.858678168000000000
12	1976	121	4.600602208000000000
12	1976	73	6.327648631000000000
12	1976	114	7.421633704000000000
12	1976	107	14.560677680000000000
12	1976	79	27.328157380000000000
12	1976	100	32.136772840000000000
12	1976	93	56.642818170000000000
12	1976	86	68.061493430000000000
13	1976	4	0.000000000186000000
13	1976	11	0.000000001400000000
13	1976	18	0.000000010600000000
13	1976	25	0.000000079400000000
13	1976	32	0.000000598000000000
13	1976	37	0.000002530000000000
13	1976	46	0.000033900000000000
13	1976	200	0.000121770000000000
13	1976	51	0.000143419000000000
13	1976	193	0.000341451000000000
13	1976	186	0.000957401000000000
13	1976	180	0.002316459000000000
13	1976	63	0.004566899000000000
13	1976	173	0.006490006000000000
13	1976	68	0.019311690000000000
13	1976	165	0.021013911000000000
13	1976	159	0.050519561000000000
13	1976	75	0.145097657000000000
13	1976	151	0.160682566000000000
13	1976	79	0.457316072000000000
13	1976	141	0.646972673000000000
13	1976	134	1.564862087000000000
13	1976	85	2.462098823000000000
13	1976	127	3.291555430000000000
13	1976	120	7.526799713000000000
13	1976	117	10.427162890000000000
13	1976	92	13.599910470000000000
13	1976	111	19.115206030000000000
13	1976	99	34.678247140000000000
15	1976	200	0.000276321000000000
15	1976	193	0.000763836000000000
15	1976	186	0.002111374000000000
15	1976	178	0.006746717000000000
15	1976	172	0.016115238000000000
15	1976	165	0.044433599000000000
15	1976	158	0.122048630000000000
15	1976	4	0.155711082000000000
15	1976	154	0.216569865000000000
15	1976	11	0.396791931000000000
15	1976	18	0.981622022000000000
15	1976	143	1.003440071000000000
15	1976	137	2.179483527000000000
15	1976	25	2.329799048000000000
15	1976	130	4.922313838000000000
15	1976	32	5.242517651000000000
15	1976	123	9.984868444000000000
15	1976	39	11.052567200000000000
15	1976	116	19.659885230000000000
15	1976	46	21.574602830000000000
15	1976	53	38.533050800000000000
15	1976	108	43.048335820000000000
15	1976	60	62.228520910000000000
15	1976	102	68.605141750000000000
15	1976	67	89.797783620000000000
15	1976	95	99.692361500000000000
15	1976	74	114.423800900000000000
15	1976	88	122.000032200000000000
15	1976	81	127.231982200000000000
16	1976	4	0.000011500000000000
16	1976	11	0.000045500000000000
16	1976	18	0.000179590000000000
16	1976	24	0.000582238000000000
16	1976	25	0.000708333000000000
16	1976	30	0.001887639000000000
16	1976	36	0.006119642000000000
16	1976	200	0.008026047000000000
16	1976	38	0.009057090000000000
16	1976	193	0.020856431000000000
16	1976	43	0.024132724000000000
16	1976	46	0.043443218000000000
16	1976	47	0.052845835000000000
16	1976	186	0.054180495000000000
16	1976	180	0.122692277000000000
16	1976	53	0.171049961000000000
16	1976	54	0.207982297000000000
16	1976	57	0.373555141000000000
16	1976	170	0.475729073000000000
16	1976	164	1.060996324000000000
16	1976	63	1.194674797000000000
16	1976	64	1.447311117000000000
16	1976	158	2.313298225000000000
16	1976	68	3.082982160000000000
16	1976	148	7.457957165000000000
16	1976	74	8.989221583000000000
16	1976	141	14.527696210000000000
16	1976	134	25.265056300000000000
16	1976	83	33.970041640000000000
16	1976	128	37.238680280000000000
16	1976	85	42.716564790000000000
16	1976	120	54.648003440000000000
16	1976	113	67.143414700000000000
16	1976	111	70.172353520000000000
16	1976	105	82.853086980000000000
16	1976	101	91.086729970000000000
16	1976	97	91.164677290000000000
16	1976	98	92.094401570000000000
17	1976	4	0.000000043400000000
17	1976	11	0.000000299000000000
17	1976	18	0.000002060000000000
17	1976	25	0.000014200000000000
17	1976	32	0.000098200000000000
17	1976	39	0.000677431000000000
17	1976	46	0.004673130000000000
17	1976	200	0.006785623000000000
17	1976	193	0.013630356000000000
17	1976	186	0.027306852000000000
17	1976	53	0.032236851000000000
17	1976	179	0.054199220000000000
17	1976	171	0.114945852000000000
17	1976	165	0.192307695000000000
17	1976	61	0.292343689000000000
17	1976	158	0.328060053000000000
17	1976	151	0.595786576000000000
17	1976	66	1.146504502000000000
17	1976	143	1.521692506000000000
17	1976	136	4.125195526000000000
17	1976	74	8.513725072000000000
17	1976	130	8.815736664000000000
17	1976	123	19.279650030000000000
17	1976	99	27.274745540000000000
17	1976	81	27.910607850000000000
17	1976	102	29.082437570000000000
17	1976	94	29.327721610000000000
17	1976	109	38.326172880000000000
17	1976	115	38.883277200000000000
17	1976	87	39.462990560000000000
18	1976	4	0.000000000000020100
18	1976	200	0.000000000000375000
18	1976	11	0.000000000000418000
18	1976	193	0.000000000003430000
18	1976	18	0.000000000008690000
18	1976	186	0.000000000031400000
18	1976	25	0.000000000181000000
18	1976	179	0.000000000288000000
18	1976	172	0.000000002640000000
18	1976	32	0.000000003750000000
18	1976	165	0.000000024200000000
18	1976	38	0.000000050500000000
18	1976	158	0.000000221000000000
18	1976	154	0.000000785000000000
18	1976	47	0.000002500000000000
18	1976	146	0.000009860000000000
18	1976	53	0.000033600000000000
18	1976	137	0.000170147000000000
18	1976	58	0.000293636000000000
18	1976	128	0.002934698000000000
18	1976	125	0.007582071000000000
18	1976	68	0.022382885000000000
18	1976	118	0.069251741000000000
18	1976	72	0.126572726000000000
18	1976	112	0.453102888000000000
18	1976	76	0.709356115000000000
18	1976	101	8.422426887000000000
18	1976	83	11.509387380000000000
18	1976	97	16.277472770000000000
18	1976	86	27.399223020000000000
19	1976	200	0.000000092600000000
19	1976	4	0.000000117000000000
19	1976	193	0.000000487000000000
19	1976	11	0.000000633000000000
19	1976	186	0.000002560000000000
19	1976	18	0.000003420000000000
19	1976	179	0.000013500000000000
19	1976	25	0.000018500000000000
19	1976	172	0.000070800000000000
19	1976	34	0.000161811000000000
19	1976	165	0.000372083000000000
19	1976	38	0.000424360000000000
19	1976	161	0.000960573000000000
19	1976	47	0.003712969000000000
19	1976	53	0.015746972000000000
19	1976	149	0.016512422000000000
19	1976	58	0.052298958000000000
19	1976	143	0.068219486000000000
19	1976	136	0.346452562000000000
19	1976	68	0.539493571000000000
19	1976	129	1.478077270000000000
19	1976	74	1.832675166000000000
19	1976	126	2.350963695000000000
19	1976	122	3.414781376000000000
19	1976	79	3.519583826000000000
19	1976	116	4.272229504000000000
19	1976	108	4.524597059000000000
19	1976	87	4.549306459000000000
19	1976	101	5.038176405000000000
19	1976	94	5.247851951000000000
20	1976	200	0.000011000000000000
20	1976	193	0.000028900000000000
20	1976	186	0.000076000000000000
20	1976	180	0.000174432000000000
20	1976	174	0.000400206000000000
20	1976	166	0.001210997000000000
20	1976	160	0.002778145000000000
20	1976	154	0.006372314000000000
20	1976	4	0.006643032000000000
20	1976	11	0.012779269000000000
20	1976	145	0.022117626000000000
20	1976	17	0.022368054000000000
20	1976	19	0.026949825000000000
20	1976	141	0.038426025000000000
20	1976	26	0.051632521000000000
20	1976	134	0.100739426000000000
20	1976	35	0.117857118000000000
20	1976	131	0.151936584000000000
20	1976	41	0.201467428000000000
20	1976	48	0.365631965000000000
20	1976	122	0.510290535000000000
20	1976	54	0.589539230000000000
20	1976	62	1.129906427000000000
20	1976	115	1.245153251000000000
20	1976	70	2.300459767000000000
20	1976	108	2.716503130000000000
20	1976	74	3.311261344000000000
20	1976	102	4.477401062000000000
20	1976	79	4.992049426000000000
20	1976	96	6.243490556000000000
20	1976	85	6.927774909000000000
20	1976	91	7.227999552000000000
21	1976	4	0.000000000000000222
21	1976	10	0.000000000000000965
21	1976	16	0.000000000000022100
21	1976	25	0.000000000002430000
21	1976	29	0.000000000019600000
21	1976	34	0.000000000266000000
21	1976	200	0.000000001620000000
21	1976	38	0.000000002150000000
21	1976	193	0.000000014600000000
21	1976	186	0.000000131000000000
21	1976	46	0.000000140000000000
21	1976	48	0.000000398000000000
21	1976	179	0.000001180000000000
21	1976	52	0.000003210000000000
21	1976	171	0.000014600000000000
21	1976	164	0.000131309000000000
21	1976	158	0.000864013000000000
21	1976	63	0.001000105000000000
21	1976	153	0.004149091000000000
21	1976	67	0.008067921000000000
21	1976	69	0.022899341000000000
21	1976	142	0.126341153000000000
21	1976	74	0.303842115000000000
21	1976	136	0.693470906000000000
21	1976	128	3.749924511000000000
21	1976	123	9.982490997000000000
21	1976	115	11.674267420000000000
21	1976	82	14.902390380000000000
21	1976	108	19.703805550000000000
21	1976	100	32.961130870000000000
21	1976	93	60.093911230000000000
21	1976	87	84.075135580000000000
22	1976	4	0.000000001760000000
22	1976	11	0.000000010800000000
22	1976	18	0.000000066100000000
22	1976	25	0.000000405000000000
22	1976	200	0.000000737000000000
22	1976	32	0.000002490000000000
22	1976	193	0.000003360000000000
22	1976	39	0.000015200000000000
22	1976	186	0.000015300000000000
22	1976	179	0.000070000000000000
22	1976	46	0.000093400000000000
22	1976	170	0.000492772000000000
22	1976	54	0.000742415000000000
22	1976	165	0.001456967000000000
22	1976	159	0.005349780000000000
22	1976	63	0.007641606000000000
22	1976	68	0.027888638000000000
22	1976	149	0.046634457000000000
22	1976	147	0.071825056000000000
22	1976	77	0.283080836000000000
22	1976	139	0.391985575000000000
22	1976	132	1.496073748000000000
22	1976	84	1.610307911000000000
22	1976	86	2.549264303000000000
22	1976	120	6.099448964000000000
22	1976	114	8.126249720000000000
22	1976	109	9.949498703000000000
22	1976	96	11.229306810000000000
22	1976	103	12.053688030000000000
23	1976	4	0.000001830000000000
23	1976	11	0.000009150000000000
23	1976	200	0.000009420000000000
23	1976	193	0.000040500000000000
23	1976	18	0.000045600000000000
23	1976	186	0.000174019000000000
23	1976	25	0.000227717000000000
23	1976	179	0.000747995000000000
23	1976	32	0.001136002000000000
23	1976	172	0.003215095000000000
23	1976	37	0.003580458000000000
23	1976	165	0.013818938000000000
23	1976	43	0.014197083000000000
23	1976	160	0.039156692000000000
23	1976	50	0.070797597000000000
23	1976	154	0.136606312000000000
23	1976	54	0.177206227000000000
23	1976	145	0.884190583000000000
23	1976	63	1.380829908000000000
23	1976	140	2.470388158000000000
23	1976	68	4.225272542000000000
23	1976	132	12.620602090000000000
23	1976	75	17.535486070000000000
23	1976	83	53.524455280000000000
23	1976	123	69.723500200000000000
23	1976	90	88.023272980000000000
23	1976	98	97.236683480000000000
23	1976	105	103.870167900000000000
23	1976	118	133.338669000000000000
23	1976	112	166.448214200000000000
24	1976	4	0.000599599000000000
24	1976	11	0.001622253000000000
24	1976	15	0.002864978000000000
24	1976	24	0.010300683000000000
24	1976	30	0.024173367000000000
24	1976	38	0.075365735000000000
24	1976	43	0.153331508000000000
24	1976	200	0.316273397000000000
24	1976	51	0.476657554000000000
24	1976	193	0.527245087000000000
24	1976	186	0.875126806000000000
24	1976	57	1.111014337000000000
24	1976	179	1.432299313000000000
24	1976	172	2.272613757000000000
24	1976	63	2.564285206000000000
24	1976	167	3.069148784000000000
24	1976	67	4.425785116000000000
24	1976	160	4.445755926000000000
24	1976	153	6.122521022000000000
24	1976	145	8.480793653000000000
24	1976	74	10.861853230000000000
24	1976	136	12.468661730000000000
24	1976	127	18.998150010000000000
24	1976	80	20.771479670000000000
24	1976	120	25.305065860000000000
24	1976	113	33.301506210000000000
24	1976	87	34.906710620000000000
24	1976	106	41.421178030000000000
24	1976	92	42.523282320000000000
24	1976	99	45.761124780000000000
26	1976	4	0.000000000000047800
26	1976	11	0.000000000000799000
26	1976	18	0.000000000013400000
26	1976	25	0.000000000223000000
26	1976	200	0.000000003020000000
26	1976	32	0.000000003730000000
26	1976	193	0.000000037300000000
26	1976	39	0.000000062400000000
26	1976	186	0.000000461000000000
26	1976	46	0.000001040000000000
26	1976	179	0.000005700000000000
26	1976	53	0.000017500000000000
26	1976	172	0.000070500000000000
26	1976	60	0.000291804000000000
26	1976	165	0.000871126000000000
26	1976	67	0.004877861000000000
26	1976	158	0.010767269000000000
26	1976	74	0.081274846000000000
26	1976	151	0.132345459000000000
26	1976	81	1.282644559000000000
26	1976	144	1.480446076000000000
26	1976	137	8.490619161000000000
26	1976	130	10.830354490000000000
26	1976	123	12.666820810000000000
26	1976	88	15.576080600000000000
26	1976	116	23.629369240000000000
26	1976	109	61.013092370000000000
26	1976	95	86.438827140000000000
26	1976	102	91.311559580000000000
27	1976	4	0.000003140000000000
27	1976	11	0.000011200000000000
27	1976	18	0.000040000000000000
27	1976	23	0.000099100000000000
27	1976	29	0.000294782000000000
27	1976	200	0.000469732000000000
27	1976	36	0.001051323000000000
27	1976	193	0.001165055000000000
27	1976	186	0.002889512000000000
27	1976	180	0.006293556000000000
27	1976	47	0.007753267000000000
27	1976	176	0.010573280000000000
27	1976	172	0.017758463000000000
27	1976	55	0.033144634000000000
27	1976	165	0.043944806000000000
27	1976	161	0.073661653000000000
27	1976	61	0.098451698000000000
27	1976	151	0.265820543000000000
27	1976	69	0.418107627000000000
27	1976	146	0.500806948000000000
27	1976	75	1.220412867000000000
27	1976	138	1.343961623000000000
27	1976	130	3.319323321000000000
27	1976	82	4.031585508000000000
27	1976	126	4.928268731000000000
27	1976	89	10.924681790000000000
27	1976	116	10.934937690000000000
27	1976	112	14.373393480000000000
27	1976	93	15.916046210000000000
27	1976	105	21.106886670000000000
28	1976	200	0.001856426000000000
28	1976	193	0.003698124000000000
28	1976	186	0.007366521000000000
28	1976	181	0.012050128000000000
28	1976	174	0.023991263000000000
28	1976	168	0.043258559000000000
28	1976	4	0.047038720000000000
28	1976	11	0.073494597000000000
28	1976	160	0.094711595000000000
28	1976	18	0.114332547000000000
28	1976	154	0.169878219000000000
28	1976	25	0.176832091000000000
28	1976	32	0.271513361000000000
28	1976	37	0.366880019000000000
28	1976	145	0.403105424000000000
28	1976	44	0.553717719000000000
28	1976	138	0.773642250000000000
28	1976	52	0.867475126000000000
28	1976	132	1.315960168000000000
28	1976	61	1.386902504000000000
28	1976	69	2.025678340000000000
28	1976	125	2.312988938000000000
28	1976	75	2.723410650000000000
28	1976	118	3.738761040000000000
28	1976	82	3.949044965000000000
28	1976	110	5.605598884000000000
28	1976	89	5.622522170000000000
28	1976	103	6.916993479000000000
28	1976	96	7.011420558000000000
29	1976	4	0.000000731000000000
29	1976	11	0.000003840000000000
29	1976	18	0.000020200000000000
29	1976	25	0.000106026000000000
29	1976	32	0.000557153000000000
29	1976	38	0.002309925000000000
29	1976	200	0.008031092000000000
29	1976	193	0.020293372000000000
29	1976	48	0.024713441000000000
29	1976	186	0.051232673000000000
29	1976	53	0.080812657000000000
29	1976	179	0.128889446000000000
29	1976	57	0.208377012000000000
29	1976	171	0.365732172000000000
29	1976	165	0.786658186000000000
29	1976	64	1.087568330000000000
29	1976	160	1.452671713000000000
29	1976	154	2.925010927000000000
29	1976	147	6.497333693000000000
29	1976	139	14.522056220000000000
29	1976	76	16.208456070000000000
29	1976	129	26.793153740000000000
29	1976	122	34.738078260000000000
29	1976	115	47.910304240000000000
29	1976	84	70.232841400000000000
29	1976	108	80.697200920000000000
29	1976	105	99.946516590000000000
29	1976	87	104.427853000000000000
29	1976	94	160.880265300000000000
30	1976	4	0.000004000000000000
30	1976	11	0.000015900000000000
30	1976	18	0.000063400000000000
30	1976	25	0.000252421000000000
30	1976	32	0.001004751000000000
30	1976	39	0.003999361000000000
30	1976	200	0.008191865000000000
30	1976	46	0.015919255000000000
30	1976	193	0.018350449000000000
30	1976	186	0.041086796000000000
30	1976	53	0.063365791000000000
30	1976	179	0.091831755000000000
30	1976	172	0.204356485000000000
30	1976	60	0.252110643000000000
30	1976	164	0.505213807000000000
30	1976	66	0.820864566000000000
30	1976	158	0.985111068000000000
30	1976	151	2.068558247000000000
30	1976	74	3.858044833000000000
30	1976	143	4.266639159000000000
30	1976	136	7.022200208000000000
30	1976	130	10.785560900000000000
30	1976	81	13.624229180000000000
30	1976	123	18.031723750000000000
30	1976	116	29.542625020000000000
30	1976	87	32.575665470000000000
30	1976	108	47.584308090000000000
30	1976	94	55.765314150000000000
30	1976	101	60.066677940000000000
31	1976	4	0.000000000000153000
31	1976	11	0.000000000003540000
31	1976	18	0.000000000082200000
31	1976	25	0.000000001910000000
31	1976	32	0.000000044200000000
31	1976	39	0.000001030000000000
31	1976	200	0.000001210000000000
31	1976	193	0.000007600000000000
31	1976	46	0.000023800000000000
31	1976	186	0.000047900000000000
31	1976	179	0.000302138000000000
31	1976	53	0.000551644000000000
31	1976	171	0.002475675000000000
31	1976	58	0.005209807000000000
31	1976	165	0.011940730000000000
31	1976	158	0.073065256000000000
31	1976	151	0.424441215000000000
31	1976	70	1.088757841000000000
31	1976	147	1.121457935000000000
31	1976	140	4.561709216000000000
31	1976	74	5.975312158000000000
31	1976	133	9.705044495000000000
31	1976	126	41.366601360000000000
31	1976	119	57.295419860000000000
31	1976	112	66.937770200000000000
31	1976	105	70.940692920000000000
31	1976	98	75.159112840000000000
31	1976	84	105.740629700000000000
31	1976	91	113.075061500000000000
32	1976	4	0.000000000005420000
32	1976	11	0.000000000082900000
32	1976	200	0.000000000278000000
32	1976	18	0.000000001270000000
32	1976	193	0.000000003760000000
32	1976	25	0.000000019400000000
32	1976	186	0.000000050800000000
32	1976	32	0.000000297000000000
32	1976	181	0.000000327000000000
32	1976	39	0.000004540000000000
32	1976	172	0.000009300000000000
32	1976	43	0.000021600000000000
32	1976	47	0.000102559000000000
32	1976	165	0.000125763000000000
32	1976	160	0.000808246000000000
32	1976	54	0.001569014000000000
32	1976	154	0.007534762000000000
32	1976	60	0.016248915000000000
32	1976	145	0.213055949000000000
32	1976	68	0.365546563000000000
32	1976	138	2.638155883000000000
32	1976	75	4.978921184000000000
32	1976	131	18.076206580000000000
32	1976	124	32.158873630000000000
32	1976	103	34.068285900000000000
32	1976	82	35.717314060000000000
32	1976	107	36.610337760000000000
32	1976	117	38.905764360000000000
32	1976	96	54.232099860000000000
32	1976	90	80.025401810000000000
34	1976	4	0.000000000000440000
34	1976	10	0.000000000005000000
34	1976	17	0.000000000085100000
34	1976	200	0.000000001620000000
34	1976	25	0.000000002170000000
34	1976	193	0.000000015700000000
34	1976	31	0.000000024700000000
34	1976	186	0.000000152000000000
34	1976	38	0.000000420000000000
34	1976	179	0.000001470000000000
34	1976	45	0.000007150000000000
34	1976	171	0.000019800000000000
34	1976	165	0.000138512000000000
34	1976	53	0.000182533000000000
34	1976	159	0.000970873000000000
34	1976	157	0.001857994000000000
34	1976	61	0.004659494000000000
34	1976	151	0.013008032000000000
34	1976	66	0.035269402000000000
34	1976	144	0.124454816000000000
34	1976	74	0.870754896000000000
34	1976	137	1.137198339000000000
34	1976	129	11.772468000000000000
34	1976	81	13.402777410000000000
34	1976	123	47.665288040000000000
34	1976	102	81.733811870000000000
34	1976	87	104.178126800000000000
34	1976	109	105.098497800000000000
34	1976	116	133.660875900000000000
34	1976	94	172.424406200000000000
35	1976	4	0.000000006940000000
35	1976	11	0.000000047200000000
35	1976	18	0.000000321000000000
35	1976	200	0.000000691000000000
35	1976	25	0.000002180000000000
35	1976	193	0.000003500000000000
35	1976	32	0.000014800000000000
35	1976	186	0.000017700000000000
35	1976	180	0.000071300000000000
35	1976	38	0.000076800000000000
35	1976	173	0.000361573000000000
35	1976	48	0.001187229000000000
35	1976	165	0.002310513000000000
35	1976	161	0.005840017000000000
35	1976	54	0.006139531000000000
35	1976	58	0.018354737000000000
35	1976	151	0.059204499000000000
35	1976	147	0.149224249000000000
35	1976	70	0.483652163000000000
35	1976	139	0.926688204000000000
35	1976	76	2.378241458000000000
35	1976	132	3.921554015000000000
35	1976	105	9.856005695000000000
35	1976	112	10.450375770000000000
35	1976	83	11.173918870000000000
35	1976	124	11.203049790000000000
35	1976	117	14.025005780000000000
35	1976	98	14.321238620000000000
35	1976	91	21.078992530000000000
38	1976	4	0.000000000086100000
38	1976	11	0.000000000922000000
38	1976	18	0.000000009870000000
38	1976	25	0.000000106000000000
38	1976	29	0.000000410000000000
38	1976	200	0.000000904000000000
38	1976	34	0.000002230000000000
38	1976	193	0.000004760000000000
38	1976	39	0.000012100000000000
38	1976	186	0.000025100000000000
38	1976	43	0.000047000000000000
38	1976	179	0.000131880000000000
38	1976	175	0.000340694000000000
38	1976	51	0.000705566000000000
38	1976	170	0.001115800000000000
38	1976	55	0.002734712000000000
38	1976	165	0.003653991000000000
38	1976	160	0.011962457000000000
38	1976	63	0.041060498000000000
38	1976	154	0.049585132000000000
38	1976	148	0.204215310000000000
38	1976	70	0.437323443000000000
38	1976	142	0.816447739000000000
38	1976	137	2.375435812000000000
38	1976	76	3.209107113000000000
38	1976	133	4.776013343000000000
38	1976	127	9.921612181000000000
38	1976	81	14.792402090000000000
38	1976	120	20.914389340000000000
38	1976	113	36.456577870000000000
38	1976	109	46.408797570000000000
38	1976	105	55.797493910000000000
38	1976	87	56.672436530000000000
38	1976	97	73.407214920000000000
38	1976	91	84.279583310000000000
56	1976	4	0.000000001220000000
56	1976	11	0.000000013000000000
56	1976	18	0.000000139000000000
56	1976	25	0.000001490000000000
56	1976	32	0.000015900000000000
56	1976	39	0.000169891000000000
56	1976	46	0.001816118000000000
56	1976	53	0.019414297000000000
56	1976	200	0.022147326000000000
56	1976	193	0.084671505000000000
56	1976	60	0.207540459000000000
56	1976	186	0.320693901000000000
56	1976	179	1.159016176000000000
56	1976	66	1.581575365000000000
56	1976	172	3.628756765000000000
56	1976	165	8.812211540000000000
56	1976	158	14.979671670000000000
56	1976	73	15.796739470000000000
56	1976	150	22.403967550000000000
56	1976	144	46.798508350000000000
56	1976	136	94.976950800000000000
56	1976	130	125.650588900000000000
56	1976	81	131.586234300000000000
56	1976	122	169.240580300000000000
56	1976	115	188.481837200000000000
56	1976	108	224.843503700000000000
56	1976	102	274.070496600000000000
56	1976	87	330.258983300000000000
56	1976	94	394.676872700000000000
1	1977	4	0.000000000000024600
1	1977	11	0.000000000000205000
1	1977	18	0.000000000001710000
1	1977	25	0.000000000014300000
1	1977	32	0.000000000119000000
1	1977	40	0.000000001350000000
1	1977	48	0.000000015300000000
1	1977	50	0.000000028000000000
1	1977	57	0.000000234000000000
1	1977	64	0.000001950000000000
1	1977	200	0.000019700000000000
1	1977	77	0.000100363000000000
1	1977	193	0.000122954000000000
1	1977	83	0.000618697000000000
1	1977	186	0.000767032000000000
1	1977	179	0.004782591000000000
1	1977	90	0.005162779000000000
1	1977	95	0.023465995000000000
1	1977	172	0.029722002000000000
1	1977	165	0.182515396000000000
1	1977	102	0.192448926000000000
1	1977	158	1.038957937000000000
1	1977	109	1.485487336000000000
1	1977	148	5.993553394000000000
1	1977	147	6.576262066000000000
1	1977	117	10.768949020000000000
1	1977	138	13.677537570000000000
1	1977	120	16.983854230000000000
1	1977	127	28.257840730000000000
2	1977	4	0.000000007760000000
2	1977	11	0.000000029300000000
2	1977	18	0.000000110000000000
2	1977	28	0.000000734000000000
2	1977	32	0.000001570000000000
2	1977	40	0.000007140000000000
2	1977	48	0.000032500000000000
2	1977	50	0.000047500000000000
2	1977	57	0.000179160000000000
2	1977	200	0.000660532000000000
2	1977	67	0.001192471000000000
2	1977	193	0.001958080000000000
2	1977	186	0.005803630000000000
2	1977	77	0.007935702000000000
2	1977	179	0.017190147000000000
2	1977	83	0.024737521000000000
2	1977	85	0.036130108000000000
2	1977	172	0.050800614000000000
2	1977	91	0.112295669000000000
2	1977	166	0.128017872000000000
2	1977	95	0.237961952000000000
2	1977	158	0.432012474000000000
2	1977	105	1.450148702000000000
2	1977	148	1.779305641000000000
2	1977	109	2.810082515000000000
2	1977	144	2.921515428000000000
2	1977	137	6.523615294000000000
2	1977	117	8.191047785000000000
2	1977	120	10.570192180000000000
2	1977	127	12.749121790000000000
3	1977	4	0.000000000005650000
3	1977	11	0.000000000033900000
3	1977	18	0.000000000204000000
3	1977	25	0.000000001220000000
3	1977	32	0.000000007350000000
3	1977	40	0.000000057000000000
3	1977	48	0.000000442000000000
3	1977	52	0.000001230000000000
3	1977	61	0.000012400000000000
3	1977	200	0.000028100000000000
3	1977	69	0.000095800000000000
3	1977	193	0.000164408000000000
3	1977	74	0.000344859000000000
3	1977	186	0.000960971000000000
3	1977	81	0.002070905000000000
3	1977	176	0.011962126000000000
3	1977	90	0.020749192000000000
3	1977	172	0.032764655000000000
3	1977	94	0.057747845000000000
3	1977	167	0.115033368000000000
3	1977	105	0.911557103000000000
3	1977	156	1.662825640000000000
3	1977	108	1.867189393000000000
3	1977	150	6.268860311000000000
3	1977	115	10.742953470000000000
3	1977	145	15.797596370000000000
3	1977	138	23.373547780000000000
3	1977	133	35.531018300000000000
3	1977	122	64.637695900000000000
4	1977	4	0.000000000000015900
4	1977	11	0.000000000000202000
4	1977	18	0.000000000002570000
4	1977	24	0.000000000022700000
4	1977	32	0.000000000416000000
4	1977	40	0.000000007620000000
4	1977	44	0.000000032600000000
4	1977	48	0.000000139000000000
4	1977	49	0.000000200000000000
4	1977	50	0.000000288000000000
4	1977	52	0.000000596000000000
4	1977	53	0.000000858000000000
4	1977	54	0.000001230000000000
4	1977	57	0.000003670000000000
4	1977	58	0.000005280000000000
4	1977	200	0.000009300000000000
4	1977	62	0.000022600000000000
4	1977	64	0.000046700000000000
4	1977	193	0.000080500000000000
4	1977	69	0.000287378000000000
4	1977	70	0.000413303000000000
4	1977	186	0.000696190000000000
4	1977	180	0.004424722000000000
4	1977	77	0.005260008000000000
4	1977	179	0.006021873000000000
4	1977	176	0.015176223000000000
4	1977	83	0.046488809000000000
4	1977	172	0.052025525000000000
4	1977	85	0.096052867000000000
4	1977	167	0.240413990000000000
4	1977	88	0.284244397000000000
4	1977	165	0.440870303000000000
4	1977	90	0.581990388000000000
4	1977	162	1.076479203000000000
4	1977	93	1.670224141000000000
4	1977	160	1.895552587000000000
4	1977	158	3.211772378000000000
4	1977	95	3.306253555000000000
4	1977	96	4.612685465000000000
4	1977	156	5.132073133000000000
4	1977	154	7.701818876000000000
4	1977	98	8.648151424000000000
4	1977	152	10.900818030000000000
4	1977	99	11.500291520000000000
4	1977	148	19.252643070000000000
4	1977	145	26.243640260000000000
4	1977	144	28.107934190000000000
4	1977	142	32.393756920000000000
4	1977	105	32.924098750000000000
4	1977	106	34.705459970000000000
4	1977	109	35.476908390000000000
4	1977	110	36.239112660000000000
4	1977	111	37.628090570000000000
4	1977	113	45.016539670000000000
4	1977	138	50.620743410000000000
4	1977	137	54.700352140000000000
4	1977	134	60.221276000000000000
4	1977	133	61.036988980000000000
4	1977	132	61.906964200000000000
4	1977	116	65.768937380000000000
4	1977	124	67.308140820000000000
4	1977	127	67.638372730000000000
4	1977	125	67.797302930000000000
4	1977	123	69.189686570000000000
4	1977	118	78.964585400000000000
4	1977	120	81.351807480000000000
4	1977	119	82.128025780000000000
6	1977	4	0.000094100000000000
6	1977	11	0.000195010000000000
6	1977	18	0.000404325000000000
6	1977	25	0.000838296000000000
6	1977	32	0.001738024000000000
6	1977	42	0.004924769000000000
6	1977	43	0.005465287000000000
6	1977	54	0.017171527000000000
6	1977	62	0.039404947000000000
6	1977	67	0.066094944000000000
6	1977	200	0.073067355000000000
6	1977	193	0.135175952000000000
6	1977	74	0.135656623000000000
6	1977	186	0.248829250000000000
6	1977	83	0.337188824000000000
6	1977	179	0.450394469000000000
6	1977	90	0.672168818000000000
6	1977	172	0.784338594000000000
6	1977	98	1.402513772000000000
6	1977	162	1.544808663000000000
6	1977	158	1.928843476000000000
6	1977	102	1.941551388000000000
6	1977	151	2.692863827000000000
6	1977	144	3.528822852000000000
6	1977	112	3.681759585000000000
6	1977	140	4.008485162000000000
6	1977	118	4.696635214000000000
6	1977	132	4.891235749000000000
6	1977	125	5.310500807000000000
7	1977	4	0.000000000000000222
7	1977	11	0.000000000000000231
7	1977	16	0.000000000000002350
7	1977	25	0.000000000000153000
7	1977	31	0.000000000002470000
7	1977	39	0.000000000101000000
7	1977	44	0.000000001030000000
7	1977	51	0.000000026400000000
7	1977	58	0.000000678000000000
7	1977	200	0.000023200000000000
7	1977	67	0.000044100000000000
7	1977	193	0.000127470000000000
7	1977	186	0.000699957000000000
7	1977	74	0.001132991000000000
7	1977	178	0.004894822000000000
7	1977	172	0.020933301000000000
7	1977	83	0.073647431000000000
7	1977	164	0.141157635000000000
7	1977	86	0.295026397000000000
7	1977	156	0.780357343000000000
7	1977	150	1.773699772000000000
7	1977	143	3.545321601000000000
7	1977	94	7.600033809000000000
7	1977	121	11.674084080000000000
7	1977	115	12.367129440000000000
7	1977	134	13.437550620000000000
7	1977	130	19.687879940000000000
7	1977	99	22.855732950000000000
7	1977	107	26.762632870000000000
8	1977	3	0.000000000470000000
8	1977	11	0.000000003950000000
8	1977	17	0.000000019500000000
8	1977	25	0.000000164000000000
8	1977	31	0.000000810000000000
8	1977	38	0.000005220000000000
8	1977	44	0.000025800000000000
8	1977	52	0.000216716000000000
8	1977	59	0.001396229000000000
8	1977	68	0.015316293000000000
8	1977	77	0.167905261000000000
8	1977	200	0.168030009000000000
8	1977	83	0.826402443000000000
8	1977	193	0.913367616000000000
8	1977	87	2.375599782000000000
8	1977	186	4.854554471000000000
8	1977	93	10.966506970000000000
8	1977	178	26.914391970000000000
8	1977	101	55.177104570000000000
8	1977	171	71.355106570000000000
8	1977	106	91.423972530000000000
8	1977	164	113.481577900000000000
8	1977	114	137.881160800000000000
8	1977	122	158.043517500000000000
8	1977	156	177.182512700000000000
8	1977	129	181.977208900000000000
8	1977	135	206.358534800000000000
8	1977	151	246.503926900000000000
8	1977	143	296.411658000000000000
9	1977	4	0.000000000012700000
9	1977	13	0.000000000227000000
9	1977	18	0.000000001130000000
9	1977	26	0.000000014600000000
9	1977	29	0.000000038200000000
9	1977	39	0.000000940000000000
9	1977	48	0.000016800000000000
9	1977	54	0.000114698000000000
9	1977	57	0.000299815000000000
9	1977	67	0.007376133000000000
9	1977	74	0.069421091000000000
9	1977	200	0.230023096000000000
9	1977	193	1.093032606000000000
9	1977	83	1.239698501000000000
9	1977	186	5.056143219000000000
9	1977	90	11.509263290000000000
9	1977	180	16.801164230000000000
9	1977	95	53.302216110000000000
9	1977	172	53.853259890000000000
9	1977	162	130.378357100000000000
9	1977	156	186.174287600000000000
9	1977	151	236.069098500000000000
9	1977	145	272.802296900000000000
9	1977	142	277.583109600000000000
9	1977	102	284.153371400000000000
9	1977	137	346.498337000000000000
9	1977	112	424.292685800000000000
9	1977	132	468.997826200000000000
9	1977	119	474.782603500000000000
9	1977	126	542.603490900000000000
10	1977	3	0.000000000000142000
10	1977	13	0.000000000004480000
10	1977	21	0.000000000070800000
10	1977	26	0.000000000397000000
10	1977	31	0.000000002230000000
10	1977	42	0.000000099100000000
10	1977	44	0.000000198000000000
10	1977	54	0.000006220000000000
10	1977	60	0.000049300000000000
10	1977	200	0.000318453000000000
10	1977	69	0.001098528000000000
10	1977	193	0.003629163000000000
10	1977	73	0.004364305000000000
10	1977	186	0.041217388000000000
10	1977	80	0.048532664000000000
10	1977	179	0.449197742000000000
10	1977	88	0.706907743000000000
10	1977	94	4.315633780000000000
10	1977	171	5.449323371000000000
10	1977	99	14.378437340000000000
10	1977	165	21.857560630000000000
10	1977	158	33.797597700000000000
10	1977	111	37.091694060000000000
10	1977	150	53.661339090000000000
10	1977	118	58.965346260000000000
10	1977	145	72.403727710000000000
10	1977	123	103.705456900000000000
10	1977	130	126.151203400000000000
10	1977	134	136.123463500000000000
12	1977	4	0.000000300000000000
12	1977	11	0.000001230000000000
12	1977	18	0.000005090000000000
12	1977	25	0.000021000000000000
12	1977	32	0.000086400000000000
12	1977	36	0.000194065000000000
12	1977	48	0.002198963000000000
12	1977	54	0.007401846000000000
12	1977	200	0.007449859000000000
12	1977	57	0.013579525000000000
12	1977	193	0.017836231000000000
12	1977	186	0.042677361000000000
12	1977	64	0.055926086000000000
12	1977	176	0.147700112000000000
12	1977	172	0.241748869000000000
12	1977	74	0.420413883000000000
12	1977	162	0.807382249000000000
12	1977	159	1.145660278000000000
12	1977	152	2.488216534000000000
12	1977	83	2.525388779000000000
12	1977	145	5.028813502000000000
12	1977	88	6.610859878000000000
12	1977	137	9.855904935000000000
12	1977	131	14.397773020000000000
12	1977	123	21.160418890000000000
12	1977	97	28.604296580000000000
12	1977	116	32.304486790000000000
12	1977	102	44.787262520000000000
12	1977	107	46.424063410000000000
14	1977	4	0.000000002220000000
14	1977	11	0.000000012700000000
14	1977	18	0.000000072400000000
14	1977	25	0.000000414000000000
14	1977	32	0.000002370000000000
14	1977	40	0.000017300000000000
14	1977	46	0.000077300000000000
14	1977	53	0.000441503000000000
14	1977	63	0.005325595000000000
14	1977	64	0.006831405000000000
14	1977	200	0.007483056000000000
14	1977	193	0.019589830000000000
14	1977	186	0.051250551000000000
14	1977	74	0.082361334000000000
14	1977	176	0.201349219000000000
14	1977	169	0.518443786000000000
14	1977	166	0.771867473000000000
14	1977	83	0.772580491000000000
14	1977	85	1.269772862000000000
14	1977	158	2.092515043000000000
14	1977	154	3.250581930000000000
14	1977	144	9.114203123000000000
14	1977	94	11.193755160000000000
14	1977	134	23.925499800000000000
14	1977	132	28.742044430000000000
14	1977	103	61.796951270000000000
14	1977	120	61.833477390000000000
14	1977	117	70.672744200000000000
14	1977	106	81.867478360000000000
16	1977	4	0.000030000000000000
16	1977	11	0.000080600000000000
16	1977	17	0.000187878000000000
16	1977	24	0.000504110000000000
16	1977	32	0.001557430000000000
16	1977	42	0.006378890000000000
16	1977	44	0.008456819000000000
16	1977	53	0.030075069000000000
16	1977	58	0.060840571000000000
16	1977	200	0.136099367000000000
16	1977	69	0.285940599000000000
16	1977	193	0.368517868000000000
16	1977	77	0.876071938000000000
16	1977	186	0.995034196000000000
16	1977	182	1.748103092000000000
16	1977	83	2.010221086000000000
16	1977	90	5.145852569000000000
16	1977	172	6.794213651000000000
16	1977	93	7.546629063000000000
16	1977	164	17.813246020000000000
16	1977	102	20.816922740000000000
16	1977	106	30.085969270000000000
16	1977	157	35.797441070000000000
16	1977	113	49.940035970000000000
16	1977	150	61.015524530000000000
16	1977	122	77.369112130000000000
16	1977	145	79.874347170000000000
16	1977	137	95.792246450000000000
16	1977	133	95.883815910000000000
17	1977	4	0.000000000047000000
17	1977	11	0.000000000355000000
17	1977	18	0.000000002680000000
17	1977	25	0.000000020200000000
17	1977	30	0.000000085700000000
17	1977	39	0.000001150000000000
17	1977	46	0.000008710000000000
17	1977	52	0.000049300000000000
17	1977	58	0.000278591000000000
17	1977	65	0.002103222000000000
17	1977	200	0.006183721000000000
17	1977	193	0.019853566000000000
17	1977	74	0.028270120000000000
17	1977	186	0.063425916000000000
17	1977	179	0.198160366000000000
17	1977	81	0.212892879000000000
17	1977	172	0.580872214000000000
17	1977	85	0.673976758000000000
17	1977	164	1.728756979000000000
17	1977	156	4.299985455000000000
17	1977	93	6.162418511000000000
17	1977	150	7.503439914000000000
17	1977	142	10.819188170000000000
17	1977	137	14.323766750000000000
17	1977	130	22.752353250000000000
17	1977	100	25.357965970000000000
17	1977	114	32.996041750000000000
17	1977	121	33.063460110000000000
17	1977	107	36.302872150000000000
18	1977	4	0.000000047300000000
18	1977	13	0.000000219000000000
18	1977	18	0.000000513000000000
18	1977	25	0.000001690000000000
18	1977	32	0.000005550000000000
18	1977	40	0.000021700000000000
18	1977	44	0.000042800000000000
18	1977	54	0.000234737000000000
18	1977	200	0.000296857000000000
18	1977	193	0.000875024000000000
18	1977	62	0.000915797000000000
18	1977	65	0.001525765000000000
18	1977	186	0.002578911000000000
18	1977	179	0.007596518000000000
18	1977	77	0.011741670000000000
18	1977	172	0.022334772000000000
18	1977	83	0.032509914000000000
18	1977	164	0.076142326000000000
18	1977	90	0.105960583000000000
18	1977	160	0.139948363000000000
18	1977	93	0.174873108000000000
18	1977	151	0.524190592000000000
18	1977	105	1.120527195000000000
18	1977	142	1.725584209000000000
18	1977	110	2.094497207000000000
18	1977	135	3.912231903000000000
18	1977	117	4.043171802000000000
18	1977	130	5.595942314000000000
18	1977	124	6.024527301000000000
19	1977	4	0.000001110000000000
19	1977	11	0.000003070000000000
19	1977	15	0.000005510000000000
19	1977	24	0.000020500000000000
19	1977	30	0.000049100000000000
19	1977	39	0.000182437000000000
19	1977	48	0.000677795000000000
19	1977	50	0.000907317000000000
19	1977	57	0.002517927000000000
19	1977	64	0.006985426000000000
19	1977	200	0.012091766000000000
19	1977	193	0.023067850000000000
19	1977	74	0.029953658000000000
19	1977	186	0.043921481000000000
19	1977	182	0.063300440000000000
19	1977	83	0.110526867000000000
19	1977	170	0.182811267000000000
19	1977	164	0.297803549000000000
19	1977	90	0.302929660000000000
19	1977	93	0.464076708000000000
19	1977	156	0.532699820000000000
19	1977	150	0.799620625000000000
19	1977	145	1.091529480000000000
19	1977	102	1.536571359000000000
19	1977	134	1.902403968000000000
19	1977	130	2.351941337000000000
19	1977	111	3.525208423000000000
19	1977	120	3.820998514000000000
19	1977	114	3.927332844000000000
21	1977	4	0.000000000000552000
21	1977	11	0.000000000005230000
21	1977	18	0.000000000049600000
21	1977	27	0.000000000893000000
21	1977	30	0.000000002340000000
21	1977	40	0.000000058200000000
21	1977	49	0.000001050000000000
21	1977	52	0.000002750000000000
21	1977	200	0.000012100000000000
21	1977	58	0.000018900000000000
21	1977	193	0.000070200000000000
21	1977	65	0.000179248000000000
21	1977	186	0.000407422000000000
21	1977	73	0.002342571000000000
21	1977	177	0.003902913000000000
21	1977	172	0.013681775000000000
21	1977	81	0.030573258000000000
21	1977	168	0.037245687000000000
21	1977	164	0.100909155000000000
21	1977	86	0.151853935000000000
21	1977	158	0.429612794000000000
21	1977	93	1.370304189000000000
21	1977	149	2.653231982000000000
21	1977	148	3.115783440000000000
21	1977	97	4.127933625000000000
21	1977	142	7.428991088000000000
21	1977	102	9.152981325000000000
21	1977	112	10.420090270000000000
21	1977	116	11.069055590000000000
21	1977	106	11.203430450000000000
21	1977	137	13.664216230000000000
21	1977	121	13.917130730000000000
21	1977	124	16.388245960000000000
21	1977	131	20.077912280000000000
23	1977	4	0.000274684000000000
23	1977	11	0.000613902000000000
23	1977	18	0.001372024000000000
23	1977	24	0.002733547000000000
23	1977	34	0.008622875000000000
23	1977	42	0.021614371000000000
23	1977	48	0.043049588000000000
23	1977	200	0.090963866000000000
23	1977	55	0.096114177000000000
23	1977	193	0.172404080000000000
23	1977	63	0.240147907000000000
23	1977	186	0.326276394000000000
23	1977	67	0.378906154000000000
23	1977	71	0.596503586000000000
23	1977	179	0.614381698000000000
23	1977	174	0.959072806000000000
23	1977	77	1.169976812000000000
23	1977	168	1.615788008000000000
23	1977	84	2.511816710000000000
23	1977	161	2.873245523000000000
23	1977	88	3.812470066000000000
23	1977	156	4.191601138000000000
23	1977	151	5.933429239000000000
23	1977	95	7.535752687000000000
23	1977	144	9.226731885000000000
23	1977	138	13.003420280000000000
23	1977	102	13.622153240000000000
23	1977	133	16.959320640000000000
23	1977	112	23.778082270000000000
23	1977	124	24.747182650000000000
23	1977	119	26.433926530000000000
24	1977	4	0.000055600000000000
24	1977	11	0.000150264000000000
24	1977	18	0.000406230000000000
24	1977	24	0.000952766000000000
24	1977	30	0.002234589000000000
24	1977	34	0.003944566000000000
24	1977	40	0.009250576000000000
24	1977	46	0.021688619000000000
24	1977	49	0.033203140000000000
24	1977	52	0.050818105000000000
24	1977	55	0.077744114000000000
24	1977	200	0.090700636000000000
24	1977	193	0.156335989000000000
24	1977	62	0.208866928000000000
24	1977	186	0.268450319000000000
24	1977	179	0.455290448000000000
24	1977	69	0.554684006000000000
24	1977	175	0.608773984000000000
24	1977	74	1.097976588000000000
24	1977	166	1.132133786000000000
24	1977	156	2.218631844000000000
24	1977	80	2.413000777000000000
24	1977	83	3.506818429000000000
24	1977	149	3.519123613000000000
24	1977	144	4.896072110000000000
24	1977	141	5.973310255000000000
24	1977	88	6.280063391000000000
24	1977	134	9.565493126000000000
24	1977	93	10.977093480000000000
24	1977	130	12.779142510000000000
24	1977	98	19.090916000000000000
24	1977	123	21.880884540000000000
24	1977	101	25.964675110000000000
24	1977	116	35.469294120000000000
24	1977	107	39.995024450000000000
26	1977	4	0.000000000153000000
26	1977	11	0.000000001060000000
26	1977	18	0.000000007270000000
26	1977	25	0.000000050100000000
26	1977	31	0.000000262000000000
26	1977	39	0.000002380000000000
26	1977	45	0.000012500000000000
26	1977	200	0.000016000000000000
26	1977	52	0.000085900000000000
26	1977	193	0.000088500000000000
26	1977	58	0.000449661000000000
26	1977	186	0.000489664000000000
26	1977	59	0.000592464000000000
26	1977	179	0.002710343000000000
26	1977	70	0.012302263000000000
26	1977	171	0.019147017000000000
26	1977	73	0.028123311000000000
26	1977	167	0.050857893000000000
26	1977	164	0.105637737000000000
26	1977	80	0.192377826000000000
26	1977	161	0.218346490000000000
26	1977	87	1.260461293000000000
26	1977	150	2.487788691000000000
26	1977	144	6.760807917000000000
26	1977	94	6.945907507000000000
26	1977	136	17.544604670000000000
26	1977	120	20.980327540000000000
26	1977	122	21.417384270000000000
26	1977	116	22.943126750000000000
26	1977	101	23.318306100000000000
26	1977	129	26.416692620000000000
26	1977	109	29.989376550000000000
29	1977	4	0.000000000000007570
29	1977	11	0.000000000000101000
29	1977	18	0.000000000001340000
29	1977	27	0.000000000037500000
29	1977	32	0.000000000238000000
29	1977	39	0.000000003170000000
29	1977	44	0.000000020200000000
29	1977	51	0.000000269000000000
29	1977	58	0.000003580000000000
29	1977	70	0.000302949000000000
29	1977	77	0.004034610000000000
29	1977	200	0.005143272000000000
29	1977	83	0.037093325000000000
29	1977	193	0.037729857000000000
29	1977	86	0.112301255000000000
29	1977	186	0.273440058000000000
29	1977	93	1.427348044000000000
29	1977	179	1.795967227000000000
29	1977	172	8.012324609000000000
29	1977	100	13.960411550000000000
29	1977	166	16.432171980000000000
29	1977	156	21.085026210000000000
29	1977	151	32.360782700000000000
29	1977	145	60.025049550000000000
29	1977	107	61.550577970000000000
29	1977	124	78.856425440000000000
29	1977	135	80.654397740000000000
29	1977	114	88.286908790000000000
29	1977	131	88.890850920000000000
30	1977	4	0.000000000338000000
30	1977	11	0.000000002220000000
30	1977	18	0.000000014600000000
30	1977	24	0.000000073100000000
30	1977	32	0.000000628000000000
30	1977	39	0.000004120000000000
30	1977	44	0.000015800000000000
30	1977	52	0.000135625000000000
30	1977	58	0.000680354000000000
30	1977	65	0.004465308000000000
30	1977	200	0.046476362000000000
30	1977	74	0.050153036000000000
30	1977	193	0.138116166000000000
30	1977	186	0.407704945000000000
30	1977	83	0.562609517000000000
30	1977	179	1.169480243000000000
30	1977	86	1.257957375000000000
30	1977	172	3.098581479000000000
30	1977	164	7.954557966000000000
30	1977	93	7.985750426000000000
30	1977	157	15.394563400000000000
30	1977	150	28.747131960000000000
30	1977	100	40.166583320000000000
30	1977	142	50.832893610000000000
30	1977	135	72.656282260000000000
30	1977	121	77.422943200000000000
30	1977	131	81.488460640000000000
30	1977	107	91.036873570000000000
30	1977	114	94.895798660000000000
31	1977	4	0.000000066900000000
31	1977	11	0.000000262000000000
31	1977	18	0.000001020000000000
31	1977	200	0.000004420000000000
31	1977	27	0.000005920000000000
31	1977	32	0.000015700000000000
31	1977	193	0.000029800000000000
31	1977	42	0.000110302000000000
31	1977	186	0.000200802000000000
31	1977	48	0.000355246000000000
31	1977	55	0.001389789000000000
31	1977	176	0.003065723000000000
31	1977	63	0.006589039000000000
31	1977	172	0.009114687000000000
31	1977	67	0.014298122000000000
31	1977	166	0.046543594000000000
31	1977	77	0.095734804000000000
31	1977	84	0.329348347000000000
31	1977	158	0.391593629000000000
31	1977	90	0.893761773000000000
31	1977	154	1.065242326000000000
31	1977	97	4.863060503000000000
31	1977	147	4.933170540000000000
31	1977	138	16.980707580000000000
31	1977	125	17.735376930000000000
31	1977	131	21.151593870000000000
31	1977	103	23.775871200000000000
31	1977	118	29.806844640000000000
31	1977	111	80.310992890000000000
32	1977	4	0.000000000000060200
32	1977	11	0.000000000000743000
32	1977	18	0.000000000009170000
32	1977	25	0.000000000113000000
32	1977	32	0.000000001400000000
32	1977	39	0.000000017200000000
32	1977	49	0.000000624000000000
32	1977	53	0.000002620000000000
32	1977	60	0.000032300000000000
32	1977	64	0.000135897000000000
32	1977	200	0.000558221000000000
32	1977	193	0.002678294000000000
32	1977	74	0.004921271000000000
32	1977	186	0.012837712000000000
32	1977	81	0.060652951000000000
32	1977	179	0.061181653000000000
32	1977	85	0.254264137000000000
32	1977	172	0.283256534000000000
32	1977	165	1.193816262000000000
32	1977	158	4.249608841000000000
32	1977	95	8.011502742000000000
32	1977	152	10.421740180000000000
32	1977	145	20.752923670000000000
32	1977	138	26.899062510000000000
32	1977	131	45.853089560000000000
32	1977	124	46.767716950000000000
32	1977	102	50.957384070000000000
32	1977	116	69.216539610000000000
32	1977	109	90.922473340000000000
33	1977	4	0.000000000075600000
33	1977	11	0.000000000593000000
33	1977	18	0.000000004650000000
33	1977	25	0.000000036500000000
33	1977	32	0.000000287000000000
33	1977	39	0.000002250000000000
33	1977	200	0.000010000000000000
33	1977	46	0.000017600000000000
33	1977	193	0.000036600000000000
33	1977	186	0.000134253000000000
33	1977	53	0.000138396000000000
33	1977	179	0.000491901000000000
33	1977	60	0.001085888000000000
33	1977	172	0.001802033000000000
33	1977	165	0.006599795000000000
33	1977	70	0.020600590000000000
33	1977	158	0.024161921000000000
33	1977	151	0.088413037000000000
33	1977	75	0.089653825000000000
33	1977	144	0.323322316000000000
33	1977	81	0.516861669000000000
33	1977	138	0.960528789000000000
33	1977	130	3.282898177000000000
33	1977	88	3.523985284000000000
33	1977	121	8.261056384000000000
33	1977	116	12.863885190000000000
33	1977	96	17.202635270000000000
33	1977	109	22.950880710000000000
33	1977	102	27.478376960000000000
34	1977	4	0.000013200000000000
34	1977	11	0.000038300000000000
34	1977	18	0.000111272000000000
34	1977	25	0.000323327000000000
34	1977	32	0.000939500000000000
34	1977	39	0.002729929000000000
34	1977	46	0.007932423000000000
34	1977	51	0.016994246000000000
34	1977	58	0.049379555000000000
34	1977	200	0.055379937000000000
34	1977	64	0.123185045000000000
34	1977	193	0.136452820000000000
34	1977	186	0.336022699000000000
34	1977	74	0.564441402000000000
34	1977	179	0.825677407000000000
34	1977	81	1.633635964000000000
34	1977	172	2.017590750000000000
34	1977	86	3.482034965000000000
34	1977	164	5.536146663000000000
34	1977	93	9.961683240000000000
34	1977	156	14.880041160000000000
34	1977	151	27.063991380000000000
34	1977	102	35.707903570000000000
34	1977	144	59.152713810000000000
34	1977	107	65.731159900000000000
34	1977	136	121.576277000000000000
34	1977	114	125.356811100000000000
34	1977	133	147.590127000000000000
34	1977	124	180.104307900000000000
35	1977	4	0.000000013300000000
35	1977	11	0.000000045300000000
35	1977	18	0.000000155000000000
35	1977	25	0.000000528000000000
35	1977	32	0.000001800000000000
35	1977	40	0.000007330000000000
35	1977	48	0.000029800000000000
35	1977	53	0.000071700000000000
35	1977	60	0.000244942000000000
35	1977	200	0.000394738000000000
35	1977	67	0.000836347000000000
35	1977	193	0.001453457000000000
35	1977	74	0.002855621000000000
35	1977	186	0.005351107000000000
35	1977	81	0.009749941000000000
35	1977	85	0.019667030000000000
35	1977	179	0.019689320000000000
35	1977	172	0.072318371000000000
35	1977	94	0.095238161000000000
35	1977	166	0.219723394000000000
35	1977	105	0.639890902000000000
35	1977	159	0.785722296000000000
35	1977	109	1.250121751000000000
35	1977	152	2.551239100000000000
35	1977	118	4.621170172000000000
35	1977	123	7.516557152000000000
35	1977	142	7.697349071000000000
35	1977	135	8.997759741000000000
35	1977	130	9.526006497000000000
39	1977	200	0.000244186000000000
39	1977	193	0.000791020000000000
39	1977	186	0.002562202000000000
39	1977	4	0.008243998000000000
39	1977	176	0.013721113000000000
39	1977	11	0.014489311000000000
39	1977	18	0.025291994000000000
39	1977	172	0.026823590000000000
39	1977	25	0.043741551000000000
39	1977	168	0.052368560000000000
39	1977	32	0.074770679000000000
39	1977	40	0.135603643000000000
39	1977	45	0.194181115000000000
39	1977	50	0.271259539000000000
39	1977	158	0.274087149000000000
39	1977	57	0.389262530000000000
39	1977	65	0.470861999000000000
39	1977	73	0.575016573000000000
39	1977	81	0.858144103000000000
39	1977	150	0.986082513000000000
39	1977	88	1.458981175000000000
39	1977	93	2.347232250000000000
39	1977	144	2.469192575000000000
39	1977	102	6.463315775000000000
39	1977	137	6.790095981000000000
39	1977	133	11.703113120000000000
39	1977	112	20.593793370000000000
39	1977	121	35.109059720000000000
39	1977	119	35.145205520000000000
41	1977	4	0.000001180000000000
41	1977	11	0.000003260000000000
41	1977	18	0.000009000000000000
41	1977	25	0.000024800000000000
41	1977	32	0.000068400000000000
41	1977	39	0.000188656000000000
41	1977	47	0.000601262000000000
41	1977	200	0.001355883000000000
41	1977	55	0.001916238000000000
41	1977	58	0.002959436000000000
41	1977	193	0.003799266000000000
41	1977	186	0.010643427000000000
41	1977	67	0.010896981000000000
41	1977	179	0.029789629000000000
41	1977	77	0.046286751000000000
41	1977	82	0.095242849000000000
41	1977	170	0.111449528000000000
41	1977	88	0.225211614000000000
41	1977	165	0.231065305000000000
41	1977	92	0.396745462000000000
41	1977	160	0.475461226000000000
41	1977	96	0.691353561000000000
41	1977	154	1.104872579000000000
41	1977	101	1.336347206000000000
41	1977	110	3.671411122000000000
41	1977	143	4.268663579000000000
41	1977	139	6.269213107000000000
41	1977	116	6.402850486000000000
41	1977	122	9.512550748000000000
41	1977	132	10.041894000000000000
41	1977	127	10.957232200000000000
43	1977	4	0.000000000000000222
43	1977	11	0.000000000000000222
43	1977	18	0.000000000000000222
43	1977	25	0.000000000000000222
43	1977	32	0.000000000000000222
43	1977	42	0.000000000000000222
43	1977	49	0.000000000000031800
43	1977	51	0.000000000000136000
43	1977	55	0.000000000002480000
43	1977	200	0.000000000011800000
43	1977	58	0.000000000021900000
43	1977	193	0.000000000929000000
43	1977	65	0.000000003530000000
43	1977	186	0.000000073100000000
43	1977	179	0.000005750000000000
43	1977	77	0.000021400000000000
43	1977	172	0.000451958000000000
43	1977	82	0.000807369000000000
43	1977	166	0.019104644000000000
43	1977	145	0.041337800000000000
43	1977	88	0.061367271000000000
43	1977	142	0.112458647000000000
43	1977	151	0.195980856000000000
43	1977	139	0.917362224000000000
43	1977	156	0.942537230000000000
43	1977	116	1.442146486000000000
43	1977	93	2.058759651000000000
43	1977	137	2.937908495000000000
43	1977	120	3.159133137000000000
43	1977	109	3.441349931000000000
43	1977	122	6.824666349000000000
43	1977	132	7.924888631000000000
43	1977	131	8.130254012000000000
43	1977	98	23.708732200000000000
43	1977	99	24.222028130000000000
44	1977	4	0.000001170000000000
44	1977	11	0.000003430000000000
44	1977	18	0.000010100000000000
44	1977	24	0.000025300000000000
44	1977	27	0.000040100000000000
44	1977	30	0.000063500000000000
44	1977	39	0.000253214000000000
44	1977	44	0.000545836000000000
44	1977	200	0.001475371000000000
44	1977	53	0.002175106000000000
44	1977	193	0.005040638000000000
44	1977	59	0.005466827000000000
44	1977	186	0.017219249000000000
44	1977	69	0.025391575000000000
44	1977	74	0.054697235000000000
44	1977	179	0.058787469000000000
44	1977	172	0.200350870000000000
44	1977	83	0.217093787000000000
44	1977	88	0.465332202000000000
44	1977	166	0.571715114000000000
44	1977	94	1.150426386000000000
44	1977	157	2.708779058000000000
44	1977	102	3.670596722000000000
44	1977	151	7.238655833000000000
44	1977	111	11.259818270000000000
44	1977	145	16.656339620000000000
44	1977	119	23.646457450000000000
44	1977	123	31.528181690000000000
44	1977	137	33.921654670000000000
44	1977	132	40.205919920000000000
45	1977	4	0.000000056000000000
45	1977	11	0.000000197000000000
45	1977	16	0.000000485000000000
[truncated: 315,836 more rows]
